# Supplementary material for: Cylindrospermopsin- and Deoxycylindrospermopsin-Producing Raphidiopsis raciborskii and Microcystin-Producing Microcystis spp. in Meiktila Lake, Myanmar
Source: Toxins (Basel). 2020 Apr 7;12(4):232. doi: 10.3390/toxins12040232 (PMC7232193; doi:10.3390/toxins12040232)
Supplement: Supplementary file 1 [file toxins-12-00232-s001.zip]

Archive with 2 entries (2 files):
- Figures S1-S60 supp for ms update 2.pdf
- toxins-757884 supp for ms update.pdf
